# Supplementary material for: Discovery of Novel Small-Molecule Inhibitors of PD-1/PD-L1 Interaction via Structural Simplification Strategy
Source: Molecules. 2021 Jun 2;26(11):3347. doi: 10.3390/molecules26113347 (PMC8199613; doi:10.3390/molecules26113347)
Supplement: Supplementary file 1 [file molecules-26-03347-s001.zip]

Archive with 1 entries (1 files):
- molecules-1227347-supplementary.pdf
